# Supplementary material for: Clinical utility of serum biomarkers in Duchenne muscular dystrophy
Source: Clin Proteomics. 2016 Apr 5;13:9. doi: 10.1186/s12014-016-9109-x (PMC4820909; doi:10.1186/s12014-016-9109-x)
Supplement: Supplementary file 1 — 10.1186/s12014-016-9109-x List of serum protein biomarkers indentified by mass spectrometry based proteome profiling and SomaScan technique References [44, 45]. [file 12014_2016_9109_MOESM1_ESM.xlsx]

## Sheet: Sheet1
Table S1: List of serum protein biomarkers indentified by mass spectrometry based proteome profiling and SomaScan technique References [44;45]
Accession number	gene name	Full name	Up/Down in DMD	Soma scans	Mass spec	Affected by age	Tissue specificity	Function
P62081	RPS7	40S ribosomal protein S7	UP	X		Yes, decrease	heart skeletal muscle	ribosomal
Q92688	AN32B	Acidic leucine-rich nuclear phosphoprotein 32 family member B	UP	X		Yes, decrease	Ubiquitous	Multifunctional
P68133	ACTS	Actin, alpha skeletal muscle	UP		X	Yes, decrease	skeletal muscle, heart	cytoskeleton
Q15848	ADIPO	Adiponectin	UP		X	Yes, increase	Adipose tissue	adipokine
P24298	GPT	Alanine aminotransferase 1	UP	X		Yes, decrease	skeletal muscle	gluconeogenesis
Q03154	ACY1	Aminoacylase-1	UP	X		Yes, decrease	kidney	hydrolysis of N-acetylated amino acids
P13929	ENOB	Beta-enolase	UP		X	Yes, decrease	skeletal muscle, heart	Development
P21815	IBSP	Bone sialoprotein 2	DOWN	X		Yes, decrease	Bone	adhesion
P33151	CDH5	Cadherin-5	DOWN	X		No	Extracellular matrix	adhesion
Q9UQM7	CAMK2A	Calcium/calmodulin-dependent protein kinase II α	UP	X		Yes, decrease	brain	calcium dependent kinase
P17612	PRKACA	cAMP-dependent protein kinase catalytic subunit alpha	UP	X		Yes, decrease	heart skeletal smooth muscle	Kinase
P07451	CA3	Carbonic anhydrase 3	UP	X	X	Yes, decrease	skeletal smooth heart muscle	muscle enzyme
P08174	CD55	Complement decay-accelerating factor	DOWN	X		Yes, decrease	Ubiquitous	complement patwhay
O94779	CNTN5	Contactin-5	DOWN	X		No	Extracellular matrix	adhesion
P12277	CKB	Creatine kinase B-type heterodimer	UP	X	X	Yes, decrease	heart skeletal muscle, brain, eye	enzyme
P06732	CKM	Creatine kinase M-type	UP	X	X	Yes, decrease	heart skeletal muscle	muscle enzyme
P02778	CXCL10	C-X-C motif chemokine 10	UP	X		No	Macrophages	inflammation
P99999	CYCS	Cytochrome c	UP		X	Yes, decrease	skeletal muscle, heart	Electron carrier protein
Q13443	ADAM9	Disintegrin and metalloproteinase domain-containing protein 9	DOWN	X		No	skeletal smooth muscle	Hydrolase
P05413	FABP3	Fatty acid-binding protein, heart	UP	X	X	Yes, decrease	heart skeletal muscle	transport
P02671	FGA	Fibrinogen alpha chain	UP	X		Yes, decrease	Liver	coagulation
P02675	Fibrinogenbeta	Fibrinogen beta chain	UP	X		Yes, decrease	Liver	coagulation
P02679	FGG	Fibrinogen gamma chain	UP	X	X	Yes, decrease	Liver	coagulation
Q14315	FLNC	Filamin-C	UP		X	Yes, decrease	skeletal muscle, heart	cytoskeleton
P04075	ALDOA	Fructose-bisphosphate aldolase A	UP		X	Yes, decrease	skeletal muscle, heart	glycolytic enzyme
P06396	GSN	Gelsolin	DOWN	X		Yes, decrease	smooth muscle	cytoskeleton assembly
P06744	GPI	Glucose-6-phosphate isomerase	UP	X		Yes, decrease	heart skeletal muscle	glycolytic enzyme
P11217	PYGM	Glycogen phosphorylase, muscle form	UP		X	Yes, decrease	skeletal muscle, heart	carbohydrate metabolism
O95390	GDF11	Growth/differentiation factor 11	DOWN	X		Yes, decrease	unknown	developmental
P08107	HSPA1A	Heat shock 70 kDa protein 1A/1B	UP	X		Yes, decrease	Ubiquitous	chaperone
P05546	SERPIND1	Heparin cofactor 2	UP	X		No	Liver	coagulation
Q7Z4V5	HDGRRP2	Hepatoma-derived growth factor-related protein 2	UP	X		No	heart skeletal smooth muscle	growth factor
Q6ZMJ4	IL34	Interleukin-34	DOWN	X		No	spleen	cytokine
O43278	SPINT1	Kunitz-type protease inhibitor 1	DOWN	X		Yes, decrease	heart skeletal smooth muscle	Hydrolase
P00338	LDHA	L-lactate dehydrogenase A chain	UP		X	Yes, decrease	skeletal muscle, heart	glycolytic enzyme
P07195	LDHB	L-lactate dehydrogenase B chain	UP	X	X	Yes, decrease	heart skeletal smooth muscle	glycolytic enzyme
P40925	MDH1	Malate dehydrogenase, cytoplasmic	UP	X	X	Yes, decrease	heart skeletal muscle	muscle enzyme
P14780	MMP9	Matrix metalloproteinase-9	UP		X	Yes, increase	Macrophages	metalloproteinase
P53778	MAPK12	Mitogen-activated protein kinase 12	UP	X		Yes, decrease	skeletal muscle	Kinase
P02144	MB	Myoglobin	UP	X	X	Yes, decrease	skeletal muscle, heart	transport
Q5VTT5	MYOM3	Myomesin-3	UP		X	Yes, decrease	skeletal muscle, heart	cytoskeleton
P05976	MYL1	Myosin light chain 1/3, skeletal muscle isoform	UP		X	Yes, decrease	skeletal muscle, heart	cytoskeleton
O95185	UNC5C	Netrin receptor UNC5C	DOWN	X		No	skeletal heart muscle	developmental
O00533	CHL1	Neural cell adhesion molecule L1-like protein	DOWN	X		No	brain	adhesion
Q9UM47	NOTCH3	Neurogenic locus notch homolog protein 3 NOTCH3	DOWN	X		No	Ubiquitous	cell differentition
Q99983	OMD	Osteomodulin	DOWN	X		Yes, decrease	Bone	developmental
O60542	PSPN	Persephin	UP	X		Yes, increase	nervous system	cytoskeleton
P14555	PLA2G2A	Phospholipase A2	UP	X		No	Ubiquitous	Hydrolase
Q12884	FAP	Prolyl endopeptidase FAP	DOWN	X		Yes, decrease	heart smooth skeletal muscle	Hydrolase
P78504	JAG1	Protein jagged-1	DOWN	X		No	heart skeletal smooth muscle	developmental
Q01105	SET	Protein SET	DOWN	X		Yes, increase	heart skeletal smooth muscle	Multifunctional
P25787	PSMA2	Proteosome subunit α type-2	UP	X		Yes, decrease
P07949	RET	Proto-oncogene tyrosine-protein kinase receptor Ret	DOWN	X		No	smooth skeletal muscle	Kinase
P0DJI8	SAA1	Serum amyloid A-1 protein	UP			No	skeletal muscle, heart	inflammation
P35443	THBS4	Thrombospondin-4	UP		X	Yes, decrease	Extracellular matrix	adhesion
Q8WZ42	TTN	Titin	UP		X	Yes, decrease	skeletal muscle, heart	cytoskeleton
P45378	TNNT3	Troponin I, fast skeletal muscle	UP	X		Yes, decrease	skeletal muscle	cytoskeleton
Q969Z4	RELT	Tumor necrosis factor receptor superfamily member 19L	DOWN	X		Yes, decrease	lymphoid tissues	NF-kappa-B pathway
Q96NZ8	WFIKKN1	WAP, Kazal, immunoglobulin, Kunitz and NTR domain-containing protein 1	DOWN	X		Yes, decrease	smooth muscle	developmental
Q9Y5W5	WIF1	Wnt inhibitory factor 1	DOWN	X		No	heart skeletal smooth muscle	developmental
